# Supplementary material for: Cross-Sectional and Longitudinal Associations between Non-School Time Physical Activity, Sedentary Time, and Adiposity among Boys and Girls: An Isotemporal Substitution Approach
Source: Int J Environ Res Public Health. 2021 Apr 27;18(9):4671. doi: 10.3390/ijerph18094671 (PMC8125309; doi:10.3390/ijerph18094671)
Supplement: Supplementary file 1 [file ijerph-18-04671-s001.zip]

Archive with 1 entries (1 files):
- ijerph-1179935-supplementary.pdf
